# Supplementary material for: Morphological and Compositional Analysis on Thermal Deposition of Supercritical Aviation Kerosene in Micro Channels
Source: Molecules. 2023 Jun 1;28(11):4508. doi: 10.3390/molecules28114508 (PMC10254270; doi:10.3390/molecules28114508)
Supplement: Supplementary file 1 [file molecules-28-04508-s001.zip]

Archive with 1 entries (1 files):
- molecules-2389515-supplementary.pdf
